# Supplementary material for: CAR-neutrophil mediated delivery of tumor-microenvironment responsive nanodrugs for glioblastoma chemo-immunotherapy
Source: Nat Commun. 2023 Apr 20;14:2266. doi: 10.1038/s41467-023-37872-4 (PMC10119091; doi:10.1038/s41467-023-37872-4)
Supplement: Supplementary file 4 — Source Data [file 41467_2023_37872_MOESM4_ESM.xlsx]

## Sheet: Fig. 2D
		PB Neutrophil				CAR#1 hPSC-Neutrophil				CAR#2 hPSC-Neutrophil				CAR#3 hPSC-Neutrophil				CAR#4 hPSC-Neutrophil
		10:1	5:1	3:1		10:1	5:1	3:1		10:1	5:1	3:1		10:1	5:1	3:1		10:1	5:1	3:1
		60.222	39.8127	31.3221		90.7074	78.4582	55.7839		85.7796	77.191	45.3221		87.9711	72.2142	52.1109		57.198	45.1997	24.4965
		65.6029	38.7781	18.9871		92.7888	78.3296	63.4848		92.5133	74.6934	53.623		81.6965	68.9024	46.6015		60.222	41.692	17.1139
		63.2583	41.037	26.4799		93.2479	86.3244	60.6077		91.2217	78.3174	52.4782		84.439	76.9645	44.11		55.1044	37.4865	29.9937
		61.9911	41.037	23.2844		91.2584	78.3786	57.2469		85.1001	79.2295	50.4091		87.212	69.4901	41.7042		60.0935	41.037	25.1209
		62.5176	40.2412	18.9993		94.0988	87.1508	60.0506		90.6707	77.7664	49.1971		87.4936	72.2019	47.1586		56.8858	34.9277	18.5892

## Sheet: Fig. 2E
		PB Neutrophil	CAR#1 hPSC-Neutrophil	CAR#2 hPSC-Neutrophil	CAR#3 hPSC-Neutrophil	CAR#4 hPSC-Neutrophil
		5.57525	12.4576	11.223	9.85903	5.9441
		4.94591	12.0789	9.2594	7.38284	5.01893
		5.82896	11.876	11.1594	8.89899	5.40942
		5.09951	11.5459	10.8417	9.06342	5.26107
		4.33538	10.1056	7.99056	7	3.76451

## Sheet: Fig. 2F
		PB Neutrophil	CAR#1 hPSC-Neutrophil	CAR#2 hPSC-Neutrophil	CAR#3 hPSC-Neutrophil	CAR#4 hPSC-Neutrophil
		4.57399	9.65471	7.46637	6.97758	4.58744
		4.24528	7.90566	7.00377	5.30189	3.71698
		3.27575	9.62126	6.52824	5.49834	3.7309
		3.2397	8.82397	6.95131	6.42322	3.95506
		3.57383	10.4094	6.41611	5.65436	3.23826

## Sheet: Fig. 3C
			Relative pressure	Volume adsorbed （cm3/g）		Pore diamter (nm)	dV/dlog(D)
			4.2e-07	0.007111		2.835	0
			7.07e-07	0.0150425		3.07	0
			7.26e-07	0.033367		3.33	0
			7.51e-07	0.0609905		3.615	0
			5.72e-06	2.12455		3.925	0
			2.9e-05	4.10496		4.26	0
			3.04e-05	4.19193		4.63	0
			3.2e-05	4.27152		5.035	0
			6.12e-05	5.5939		5.48	0
			6.46e-05	5.71861		5.965	0
			8.27e-05	6.34657		6.495	0
			0.000225	9.65209		7.08	0
			0.000407	12.1658		7.715	0
			0.000664	14.3459		8.41	0
			0.00083	15.3081		12.324	2.7558
			0.00104	16.2382		15.6524	6.4829
			0.00308	20.2327		20.2314	8.7931
			0.005	21.9533		25.2631	9.2798
			0.007	23.186		35.654	7.6521
			0.00903	24.1837		45.2657	5.2635
			0.00999	24.6306		55.6521	3.23656
			0.04917	34.2102		65.2145	1.9854
			0.10082	43.3916		70.2654	1.2341
			0.15054	57.1478		75.6598	0.5124
			0.2006	69.3499		80.2654	0.2314
			0.25068	82.683		86.214	0.1124
			0.30048	93.6345		95.2645	0.0541
			0.35034	107.003		100.236	0.0231
			0.40096	117.951		112.325	0.014
			0.44991	127.994		123.665	0.00235
			0.5007	135.56
			0.55058	153.223
			0.60045	164.744
			0.64989	170.463
			0.69964	192.097
			0.75107	269.573
			0.80049	427.386
			0.85042	617.175
			0.90088	854.875
			0.94876	1027.45
			0.9949	1202.48
			0.95018	912.539
			0.89848	644.516
			0.84902	413.63
			0.80021	307.213
			0.74986	236.762
			0.70098	189.595
			0.65241	174.587
			0.59937	159.57
			0.55069	147.244
			0.4994	135.305
			0.44944	127.639
			0.39959	117.501
			0.34999	106.678
			0.30082	94.1532
			0.25013	82.195
			0.19941	69.8319
			0.14935	58.3373
			0.09921	47.2184
			0.04932	34.7129

## Sheet: Fig. 3D
		Time (h)	0	0.5	1	2	4	6	12	24	36	48
		Loading content (%)	0	1.12	2.6	3.5	6.2	9.5	10.2	10.6	11.2	11.1
			0	0.95	2.12	3.6	6.7	8.1	9.8	9.7	10.26	10.7
			0	0.86	2.2	4.1	5.6	9.8	9.5	11.2	9.5	10.5

## Sheet: Fig. 3E
			Time (h)	0	2	4	6	8	12	24	48
			10 mM GSH Treatment	0	16.5	35.5	45.6	65.5	89.5	91.6	94.2
				0	18.4	32.2	52.2	71.6	92.1	92.5	95.2
				0	14.5	29.8	48.5	69.5	86.5	93.2	96.5
			1 mM GSH Treatment	0	5.5	8.8	13.2	17.8	26.5	32.5	34.1
				0	4.6	9.7	12.3	16.5	27.5	31.5	36.8
				0	6.5	8.6	13.5	17.5	26.4	30.5	37.6
			10 μM GSH Treatment	0	3.5	5.7	6.5	9.3	10.6	17.5	18.9
				0	4.4	4.8	7.5	9.5	11.6	14.6	18.7
				0	3.9	5.1	7.6	8.5	11.8	15.6	19.8
			Control group	0	4.1	4.4	6.5	8.5	10.3	14.1	20.3
				0	3.3	5.1	6.7	9.5	11.2	15.2	18.5
				0	3.2	5.9	7.1	7.6	12.1	14.6	16.5

## Sheet: Fig. 3H
		Control	Smooth SiO2 nanoparticles	Rough SiO2 nanoparticles
		0.113636	8.44444	17.0294
		0.227273	14.3519	19.3765
		0.0681818	10.4444	18.0529
		0.0454545	12.2037	21.4235
		0.136364	11.0741	19.8529

## Sheet: Fig. 3I
		6 h	12 h
		95.6214	98.8425
		98.2486	91.3265
		97.4261	95.6442

## Sheet: Fig. 3J
		Control	Rough SiO2 nanoparticles
		0.508619	0.477714
		0.563835	0.489578
		0.484837	0.512687
		0.491287	0.486086
		0.448222	0.513874

## Sheet: Fig. 3K
			CAR hPSC-neutrophils					CAR hPSC-neutrophils@R-SiO2-TPZ
			Group name	Action number	X axis	Y axis		Group name	Action number	X axis	Y axis
			1	1	0	0		1	1	0	0
			1	2	13	1		1	2	-3	2
			1	3	47	5		1	3	-1	12
			1	4	52	12		1	4	2	2
			1	5	47	14		1	5	24	24
			1	6	71	23		1	6	17	38
			1	7	101	37		1	7	21	37
			1	8	135	64		1	8	25	44
			1	9	122	68		1	9	27	50
			1	10	155	58		1	10	40	55
			1	11	150	37		1	11	52	47
			1	12	164	18		1	12	64	43
			1	13	174	2		1	13	70	59
			1	14	230	-6		1	14	96	57
			1	15	220	0		1	15	104	53
			1	16	223	0		1	16	122	55
			1	17	197	-8		1	17	124	50
			1	18	183	-15		1	18	133	39
			1	19	177	-16		1	19	143	41
			1	20	175	-16		1	20	156	33
			2	1	0	0		2	1	0	0
			2	2	8	7		2	2	14	18
			2	3	17	7		2	3	22	24
			2	4	27	26		2	4	28	23
			2	5	28	36		2	5	35	21
			2	6	33	51		2	6	31	42
			2	7	53	65		2	7	42	15
			2	8	56	84		2	8	46	11
			2	9	42	98		2	9	53	13
			2	10	35	89		2	10	64	25
			2	11	40	91		2	11	76	31
			2	12	38	89		2	12	84	38
			2	13	44	93		2	13	78	42
			2	14	49	97		2	14	86	53
			2	15	59	101		2	15	98	55
			2	16	61	102		2	16	105	67
			2	17	61	101		2	17	114	80
			2	18	61	98		2	18	130	64
			2	19	61	98		2	19	132	61
			2	20	61	98		2	20	131	64
			3	1	0	0		3	1	0	0
			3	2	3	6		3	2	2	1
			3	3	38	15		3	3	5	3
			3	4	27	14		3	4	9	17
			3	5	53	8		3	5	17	24
			3	6	53	-6		3	6	11	21
			3	7	64	-11		3	7	8	-2
			3	8	72	-20		3	8	24	16
			3	9	73	-22		3	9	43	15
			3	10	75	-27		3	10	46	26
			3	11	75	-29		3	11	55	36
			3	12	66	-33		3	12	64	46
			3	13	65	-38		3	13	33	18
			3	14	80	-49		3	14	44	20
			3	15	89	-58		3	15	64	15
			3	16	98	-60		3	16	67	13
			3	17	103	-57		3	17	66	13
			3	18	106	-34		3	18	71	7
			3	19	109	-34		3	19	83	0
			3	20	100	-24		3	20	88	-6
			4	1	0	0		4	1	0	0
			4	2	-6	3		4	2	-6	7
			4	3	7	15		4	3	-10	0
			4	4	3	8		4	4	10	19
			4	5	2	21		4	5	-4	22
			4	6	4	10		4	6	9	19
			4	7	23	0		4	7	5	3
			4	8	31	21		4	8	9	22
			4	9	47	31		4	9	12	27
			4	10	133	2		4	10	1	33
			4	11	129	-17		4	11	22	35
			4	12	137	-29		4	12	15	39
			4	13	213	9		4	13	10	47
			4	14	228	25		4	14	15	53
			4	15	245	36		4	15	2	54
			4	16	245	35		4	16	19	45
			4	17	292	37		4	17	8	25
			4	18	332	62		4	18	-3	23
			4	19	328	65		4	19	8	14
			4	20	315	145		4	20	17	25
			5	1	0	0		5	1	0	0
			5	2	-3	5		5	2	22	15
			5	3	-12	24		5	3	19	26
			5	4	-11	17		5	4	32	11
			5	5	-20	22		5	5	35	11
			5	6	7	35		5	6	34	23
			5	7	5	42		5	7	40	30
			5	8	12	48		5	8	41	41
			5	9	41	44		5	9	51	39
			5	10	59	42		5	10	52	49
			5	11	69	31		5	11	52	57
			5	12	68	39		5	12	69	73
			5	13	89	38		5	13	60	93
			5	14	90	26		5	14	69	93
			5	15	100	33		5	15	69	102
			5	16	108	32		5	16	73	109
			5	17	100	42		5	17	61	114
			5	18	100	53		5	18	54	117
			5	19	103	53		5	19	40	132
			5	20	101	65		5	20	35	138
			6	1	0	0		6	1	0	0
			6	2	4	2		6	2	1	-1
			6	3	-8	-6		6	3	4	-2
			6	4	-2	-13		6	4	-4	-25
			6	5	-20	2		6	5	-6	-28
			6	6	-7	-5		6	6	-1	-27
			6	7	9	-6		6	7	-8	-32
			6	8	30	-10		6	8	1	-31
			6	9	31	-6		6	9	-5	-28
			6	10	24	1		6	10	0	-26
			6	11	19	-10		6	11	-1	-26
			6	12	16	5		6	12	-5	-28
			6	13	21	7		6	13	-7	-8
			6	14	17	2		6	14	3	-27
			6	15	22	-5		6	15	-2	-27
			6	16	25	-4		6	16	43	-25
			6	17	35	-15		6	17	80	0
			6	18	52	-20		6	18	66	15
			6	19	64	-17		6	19	107	38
			6	20	61	-5		6	20	109	54
			7	1	0	0		7	1	0	0
			7	2	1	38		7	2	14	17
			7	3	-12	53		7	3	27	26
			7	4	10	63		7	4	46	4
			7	5	24	61		7	5	58	0
			7	6	23	71		7	6	70	15
			7	7	37	69		7	7	77	11
			7	8	39	60		7	8	79	31
			7	9	52	55		7	9	93	33
			7	10	73	55		7	10	92	51
			7	11	95	47		7	11	104	28
			7	12	106	43		7	12	93	61
			7	13	112	56		7	13	98	63
			7	14	119	63		7	14	105	61
			7	15	129	71		7	15	113	84
			7	16	148	51		7	16	126	77
			7	17	170	67		7	17	125	91
			7	18	167	59		7	18	132	90
			7	19	171	56		7	19	137	85
			7	20	156	48		7	20	138	83
			8	1	0	0		8	1	0	0
			8	2	5	12		8	2	42	-4
			8	3	71	16		8	3	55	-7
			8	4	64	-1		8	4	60	0
			8	5	63	1		8	5	67	0
			8	6	80	23		8	6	75	7
			8	7	78	29		8	7	85	13
			8	8	80	15		8	8	102	16
			8	9	89	28		8	9	143	23
			8	10	72	0		8	10	84	1
			8	11	73	-18		8	11	100	4
			8	12	69	-16		8	12	116	3
			8	13	75	-7		8	13	145	2
			8	14	67	-5		8	14	150	7
			8	15	70	-4		8	15	137	13
			8	16	78	-17		8	16	143	14
			8	17	80	-16		8	17	145	20
			8	18	81	-9		8	18	145	19
			8	19	81	-11		8	19	146	23
			8	20	78	-16		8	20	157	32
			9	1	0	0		9	1	0	0
			9	2	-27	0		9	2	5	-23
			9	3	-36	20		9	3	-8	-54
			9	4	-32	19		9	4	-2	-70
			9	5	-11	15		9	5	-1	-63
			9	6	3	15		9	6	-13	-59
			9	7	17	29		9	7	-3	-42
			9	8	66	37		9	8	-3	-64
			9	9	79	24		9	9	8	-34
			9	10	61	35		9	10	8	-46
			9	11	66	45		9	11	3	-63
			9	12	63	43		9	12	-21	-58
			9	13	69	34		9	13	-21	-49
			9	14	85	19		9	14	-29	-61
			9	15	96	18		9	15	-9	-88
			9	16	112	20		9	16	4	-100
			9	17	157	17		9	17	1	-81
			9	18	155	-5		9	18	-18	-107
			9	19	166	7		9	19	-36	-103
			9	20	184	5		9	20	-24	-98
			10	1	0	0		10	1	0	0
			10	2	13	11		10	2	1	13
			10	3	28	15		10	3	13	18
			10	4	31	23		10	4	34	8
			10	5	24	26		10	5	87	-12
			10	6	-1	8		10	6	86	-49
			10	7	-9	0		10	7	65	-48
			10	8	18	-13		10	8	43	-33
			10	9	31	-3		10	9	21	-44
			10	10	52	-3		10	10	-13	-36
			10	11	45	3		10	11	-13	-36
			10	12	42	-18		10	12	-22	-55
			10	13	42	-25		10	13	-34	-73
			10	14	31	-40		10	14	-15	-87
			10	15	22	-46		10	15	27	-92
			10	16	49	-49		10	16	83	-84
			10	17	40	-32		10	17	126	-83
			10	18	54	-43		10	18	28	-76
			10	19	56	-29		10	19	28	-76
			10	20	58	-13		10	20	-16	-63
			11	1	0	0		11	1	0	0
			11	2	18	-8		11	2	-3	-30
			11	3	38	-6		11	3	-14	-48
			11	4	36	-24		11	4	-15	-60
			11	5	42	-41		11	5	-16	-108
			11	6	56	-43		11	6	-21	-137
			11	7	95	-27		11	7	-27	-151
			11	8	105	-30		11	8	-29	-162
			11	9	102	-34		11	9	-26	-163
			11	10	102	-6		11	10	-39	-154
			11	11	100	10		11	11	-20	-159
			11	12	104	14		11	12	-22	-160
			11	13	124	26		11	13	-34	-161
			11	14	162	35		11	14	-32	-178
			11	15	179	12		11	15	-22	-195
			11	16	181	5		11	16	-50	-199
			11	17	199	13		11	17	-48	-216
			11	18	215	22		11	18	-48	-219
			11	19	223	39		11	19	-53	-222
			11	20	238	50		11	20	-53	-222
			12	1	0	0		12	1	0	0
			12	2	-6	19		12	2	5	15
			12	3	-24	18		12	3	13	27
			12	4	-32	6		12	4	24	34
			12	5	47	-10		12	5	46	38
			12	6	59	-17		12	6	39	17
			12	7	69	-31		12	7	16	8
			12	8	79	-19		12	8	6	2
			12	9	117	-15		12	9	2	-13
			12	10	117	-9		12	10	1	-38
			12	11	117	6		12	11	0	-59
			12	12	120	16		12	12	1	-72
			12	13	126	10		12	13	9	-83
			12	14	117	6		12	14	15	-87
			12	15	114	5		12	15	21	-90
			12	16	108	-3		12	16	30	-91
			12	17	105	19		12	17	36	-94
			12	18	104	27		12	18	41	-94
			12	19	92	15		12	19	28	-107
			12	20	89	8		12	20	4	-107
			13	1	0	0		13	1	0	0
			13	2	11	7		13	2	11	23
			13	3	15	1		13	3	1	11
			13	4	22	2		13	4	0	-6
			13	5	36	-4		13	5	7	-10
			13	6	51	0		13	6	-3	13
			13	7	58	-3		13	7	-5	33
			13	8	54	0		13	8	12	33
			13	9	49	-4		13	9	32	32
			13	10	48	-5		13	10	35	18
			13	11	55	-4		13	11	33	-7
			13	12	56	-4		13	12	35	-27
			13	13	63	-2		13	13	43	-45
			13	14	57	-6		13	14	62	-61
			13	15	60	-8		13	15	94	-64
			13	16	60	-8		13	16	103	-42
			13	17	59	-8		13	17	98	-28
			13	18	53	-6		13	18	114	-14
			13	19	55	-6		13	19	122	-6
			13	20	55	-6		13	20	140	-2
			14	1	0	0		14	1	0	0
			14	2	9	11		14	2	-14	-13
			14	3	44	8		14	3	-1	15
			14	4	64	13		14	4	0	15
			14	5	74	10		14	5	6	25
			14	6	81	15		14	6	17	27
			14	7	87	37		14	7	18	46
			14	8	102	42		14	8	32	81
			14	9	109	26		14	9	41	92
			14	10	129	33		14	10	83	103
			14	11	130	26		14	11	119	115
			14	12	121	32		14	12	130	94
			14	13	101	14		14	13	116	86
			14	14	108	-5		14	14	109	64
			14	15	123	-19		14	15	130	58
			14	16	155	-22		14	16	149	56
			14	17	156	-6		14	17	168	55
			14	18	169	-25		14	18	187	51
			14	19	180	-21		14	19	187	51
			14	20	205	-15		14	20	211	86
			15	1	0	0		15	1	0	0
			15	2	15	21		15	2	19	-21
			15	3	19	48		15	3	40	-30
			15	4	29	43		15	4	64	-23
			15	5	50	51		15	5	92	-20
			15	6	76	55		15	6	106	1
			15	7	109	25		15	7	137	13
			15	8	127	18		15	8	153	-13
			15	9	150	20		15	9	131	-50
			15	10	162	25		15	10	104	-60
			15	11	156	30		15	11	124	-84
			15	12	157	45		15	12	150	-76
			15	13	182	44		15	13	161	-66
			15	14	200	33		15	14	187	-44
			15	15	198	29		15	15	201	-26
			15	16	224	34		15	16	214	-19
			15	17	236	21		15	17	230	-11
			15	18	246	-8		15	18	251	-10
			15	19	250	0		15	19	261	-6
			15	20	259	-15		15	20	277	-3

[truncated: 44 more sheets: Fig. 3L, Fig. 3M, Fig. 4C, Fig. 4D, Fig. 4E, Fig. 4F, Fig. 4G, Fig. 5B, Fig. 5C, Fig. 5D, Fig. 5E, Fig. 5F, Fig. 5G, Fig. 5J, Fig. 6C, Fig. 7C, Fig. 7D, Fig. 7E, Fig. 7F, Fig. 7H …]
